# Supplementary material for: Diffusive Formation of Au/Ag Alloy Nanoparticles of Governed Composition in Glass
Source: Nanomaterials (Basel). 2022 Nov 26;12(23):4202. doi: 10.3390/nano12234202 (PMC9738725; doi:10.3390/nano12234202)
Supplement: Supplementary file 1 [file nanomaterials-12-04202-s001.zip]

Archive with 1 entries (1 files):
- nanomaterials-2050727-supplementary.pdf
